# Supplementary material for: Ultra-dense dislocations stabilized in high entropy oxide ceramics
Source: Nat Commun. 2022 May 24;13:2871. doi: 10.1038/s41467-022-30260-4 (PMC9130511; doi:10.1038/s41467-022-30260-4)
Supplement: Supplementary file 7 — Source data [file 41467_2022_30260_MOESM7_ESM.zip]

Archive with 6 entries (6 files):
- Data of Fig. 3e.xlsx
- Data of Fig. 3f.xlsx
- Data of Fig. 4e.xlsx
- Data of Supplementary Fig 13.xlsx
- Data of Supplementary Fig 16.xlsx
- Data of Fig. 2d.xlsx
