# Supplementary material for: Ultra-dense dislocations stabilized in high entropy oxide ceramics
Source: Nat Commun. 2022 May 24;13:2871. doi: 10.1038/s41467-022-30260-4 (PMC9130511; doi:10.1038/s41467-022-30260-4)
Supplement: Supplementary file 7 — Source data [file 41467_2022_30260_MOESM7_ESM.zip › Data of Fig. 3e.xlsx]

## Sheet: Sheet1
Number of rare earth elements, N	Dislocation density	Standard deviation	Samples
	108mm-2	108mm-2
2	0	0	Gd2Zr2O7
3	0	0	(Gd0.5Er0.5)2Zr2O7
4	3.7815	4.3322	(Sm1/3Dy1/3Yb1/3)2Zr2O7
5	6.6176	4.3322	(Sm0.25Gd0.25Er0.25Yb0.25)2Zr2O7
6	31.942	4.5743	(Sm0.2Gd0.2Dy0.2Er0.2Yb0.2)2Zr2O7
