# Supplementary material for: Ultra-dense dislocations stabilized in high entropy oxide ceramics
Source: Nat Commun. 2022 May 24;13:2871. doi: 10.1038/s41467-022-30260-4 (PMC9130511; doi:10.1038/s41467-022-30260-4)
Supplement: Supplementary file 7 — Source data [file 41467_2022_30260_MOESM7_ESM.zip › Data of Fig. 3f.xlsx]

## Sheet: Sheet1
Number of rare earth elements, N	ΔH	TΔS
	eV·nm-1	eV·nm-1
2	28.9508	0
3	35.0125	20.2629
4	31.5712	31.0941
5	33.4379	39.5559
6	35.9349	44.6216
