# Supplementary material for: Ultra-dense dislocations stabilized in high entropy oxide ceramics
Source: Nat Commun. 2022 May 24;13:2871. doi: 10.1038/s41467-022-30260-4 (PMC9130511; doi:10.1038/s41467-022-30260-4)
Supplement: Supplementary file 7 — Source data [file 41467_2022_30260_MOESM7_ESM.zip › Data of Fig. 4e.xlsx]

## Sheet: Sheet1
Configurational Entropy	Dislocation density	Standard deviation	Samples
J/(K·mol)	108mm-2	108mm-2
5.7616	0	0	Gd2Zr2O7
8.64656	0	0	(Gd0.5Er0.5)2Zr2O7
10.326	3.7815	4.3322	(Sm1/3Dy1/3Yb1/3)2Zr2O7
11.5232	6.6176	4.3322	(Sm0.25Gd0.25Er0.25Yb0.25)2Zr2O7
12.4544	31.942	4.5743	(Sm0.2Gd0.2Dy0.2Er0.2Yb0.2)2Zr2O7
10.459	6.98	3.7349	Gd0.8Ca1.2Zr0.8Ta0.6Nb0.6O7
13.319	19.853	4.9123	(Dy0.25Er0.25Y0.25Yb0.25)3NbO7
12.4544	28.45	10.9	Sr(Ti0.2Y0.2Zr0.2Nb0.2Sn0.2)O3
12.4544	2.99	2.99	(Nd0.2Sm0.2Gd0.2Er0.2Yb0.2)NbO4
