# Supplementary material for: Ultra-dense dislocations stabilized in high entropy oxide ceramics
Source: Nat Commun. 2022 May 24;13:2871. doi: 10.1038/s41467-022-30260-4 (PMC9130511; doi:10.1038/s41467-022-30260-4)
Supplement: Supplementary file 7 — Source data [file 41467_2022_30260_MOESM7_ESM.zip › Data of Supplementary Fig 13.xlsx]

## Sheet: Sheet1
Distance	O	Zr	Sm	Gd	Dy	Er	Yb
Å	eV	eV	eV	eV	eV	eV	eV
4	-17.9438	-73.833	-39.4248	-40.55	-40.1044	-40.6498	-39.873
6	-18.0762	-73.7239	-39.4603	-40.1947	-40.1042	-41.1993	-40.1606
8	-18.1543	-73.7193	-39.5392	-40.2481	-40.1803	-41.0963	-40.35
10	-18.2116	-73.757	-39.5689	-40.2471	-40.1983	-41.1502	-40.4563
12	-18.2122	-73.7473	-39.6704	-40.2726	-40.2117	-41.2255	-40.5298
14	-18.2141	-73.7666	-39.7655	-40.3153	-40.255	-41.2059	-40.5134
16	-18.2082	-73.7929	-39.7716	-40.4342	-40.399	-41.2302	-40.5222
18	-18.1926	-73.8468	-39.8335	-40.4269	-40.4	-41.2619	-40.5969
20	-18.1663	-73.8704	-39.8836	-40.4816	-40.4216	-41.2927	-40.605
30	-18.1522	-73.9477	-39.9473	-40.5105	-40.4071	-41.3459	-40.618
40	-18.1687	-73.9451	-39.9761	-40.5163	-40.4362	-41.3458	-40.6177
50	-18.1771	-73.9293	-39.9744	-40.5144	-40.4319	-41.3347	-40.6064
