# Supplementary material for: Ultra-dense dislocations stabilized in high entropy oxide ceramics
Source: Nat Commun. 2022 May 24;13:2871. doi: 10.1038/s41467-022-30260-4 (PMC9130511; doi:10.1038/s41467-022-30260-4)
Supplement: Supplementary file 7 — Source data [file 41467_2022_30260_MOESM7_ESM.zip › Data of Supplementary Fig 16.xlsx]

## Sheet: Sheet1
Distance	O	Zr	Gd	Ta	Ca	Nb
nm	eV	eV	eV	eV	eV	eV
1.3	-56.6745	-104.553	-105.375	-51.8324	-58.8848	-58.599
1.8	-54.798	-115.018	-88.7212	-69.76	-55.0093	-49.7972
2.3	-53.8694	-120.94	-90.6178	-59.7547	-55.4047	-57.3554
2.8	-54.4766	-117.653	-89.4484	-59.6915	-58.3684	-57.9631
3.3	-54.9064	-122.842	-84.5847	-62.6687	-57.8785	-50.7215
3.8	-54.5288	-126.595	-83.4328	-63.1038	-58.6622	-49.4189
4.3	-54.7529	-130.541	-80.6768	-62.5405	-59.0532	-47.8678
4.8	-54.5208	-131.607	-81.1693	-62.5485	-58.3436	-47.5347
