# Supplementary material for: Ultra-dense dislocations stabilized in high entropy oxide ceramics
Source: Nat Commun. 2022 May 24;13:2871. doi: 10.1038/s41467-022-30260-4 (PMC9130511; doi:10.1038/s41467-022-30260-4)
Supplement: Supplementary file 7 — Source data [file 41467_2022_30260_MOESM7_ESM.zip › Data of Fig. 2d.xlsx]

## Sheet: Sheet1
Composition	ΔH
	eV·nm-1
SZ	33.3491
GZ	35.0093
DZ	31.616
EZ	33.472
YZ	35.975
HEFO	35.9349
TΔS	44.6
